# Supplementary material for: Automated analysis method to assess pulmonary blood flow distribution using conventional X-ray angiography
Source: Sci Rep. 2022 Aug 22;12:14264. doi: 10.1038/s41598-022-18627-5 (PMC9395340; doi:10.1038/s41598-022-18627-5)
Supplement: Supplementary file 1 — Supplementary Table S1. [file 41598_2022_18627_MOESM1_ESM.csv]

Time-signal intensity data.
FrameNumber	Time	RightArea	LeftArea	RightArea+LeftArea
1	0.000	-0.0481	-0.0432	-0.0457
2	0.034	-0.0460	-0.0391	-0.0426
3	0.068	-0.0475	-0.0353	-0.0414
4	0.102	-0.0511	-0.0365	-0.0438
5	0.136	-0.0519	-0.0322	-0.0421
6	0.170	-0.0470	-0.0261	-0.0366
7	0.204	-0.0448	-0.0260	-0.0354
8	0.238	-0.0457	-0.0220	-0.0339
9	0.272	-0.0460	-0.0060	-0.0260
10	0.306	-0.0439	0.0140	-0.0150
11	0.340	-0.0386	0.0314	-0.0036
12	0.374	-0.0424	0.0346	-0.0039
13	0.408	-0.0440	0.0393	-0.0024
14	0.442	-0.0379	0.0533	0.0077
15	0.476	-0.0291	0.0672	0.0191
16	0.510	-0.0236	0.0684	0.0224
17	0.544	-0.0262	0.0684	0.0211
18	0.578	-0.0205	0.0764	0.0280
19	0.612	-0.0160	0.0865	0.0353
20	0.646	-0.0120	0.0853	0.0367
21	0.680	-0.0092	0.0816	0.0362
22	0.714	-0.0080	0.0938	0.0429
23	0.748	-0.0028	0.1226	0.0599
24	0.782	-0.0016	0.1413	0.0699
25	0.816	0.0012	0.1442	0.0727
26	0.850	0.0146	0.1503	0.0825
27	0.884	0.0262	0.1578	0.0920
28	0.918	0.0373	0.1671	0.1022
29	0.952	0.0432	0.1669	0.1051
30	0.986	0.0442	0.1603	0.1023
31	1.020	0.0463	0.1647	0.1055
32	1.054	0.0487	0.1718	0.1103
33	1.088	0.0483	0.1726	0.1105
34	1.122	0.0486	0.1678	0.1082
35	1.156	0.0520	0.1700	0.1110
36	1.190	0.0564	0.1871	0.1218
37	1.224	0.0567	0.1980	0.1274
38	1.258	0.0509	0.1920	0.1215
39	1.292	0.0565	0.1945	0.1255
40	1.326	0.0646	0.2018	0.1332
41	1.360	0.0703	0.2045	0.1374
42	1.394	0.0740	0.2027	0.1384
43	1.428	0.0763	0.2026	0.1395
44	1.462	0.0780	0.2034	0.1407
45	1.496	0.0726	0.2027	0.1377
46	1.530	0.0676	0.1986	0.1331
47	1.564	0.0668	0.2000	0.1334
48	1.598	0.0699	0.2003	0.1351
49	1.632	0.0756	0.2070	0.1413
50	1.666	0.0745	0.2112	0.1429
51	1.700	0.0695	0.2101	0.1398
52	1.734	0.0737	0.2136	0.1437
53	1.768	0.0775	0.2146	0.1461
54	1.802	0.0804	0.2129	0.1467
55	1.836	0.0787	0.2065	0.1426
56	1.870	0.0787	0.2037	0.1412
57	1.904	0.0857	0.2085	0.1471
58	1.938	0.0864	0.2076	0.1470
59	1.972	0.0800	0.2021	0.1411
60	2.006	0.0789	0.2054	0.1422
61	2.040	0.0780	0.2089	0.1435
62	2.074	0.0822	0.2103	0.1463
63	2.108	0.0788	0.2022	0.1405
64	2.142	0.0778	0.2040	0.1409
65	2.176	0.0780	0.2061	0.1421
66	2.210	0.0818	0.2050	0.1434
67	2.244	0.0839	0.1999	0.1419
68	2.278	0.0832	0.1909	0.1371
69	2.312	0.0865	0.1896	0.1381
70	2.346	0.0919	0.1922	0.1421
71	2.380	0.0937	0.1875	0.1406
72	2.414	0.0915	0.1787	0.1351
73	2.448	0.0904	0.1837	0.1371
74	2.482	0.0920	0.1954	0.1437
75	2.516	0.0917	0.2003	0.1460
76	2.550	0.0883	0.1897	0.1390
77	2.584	0.0898	0.1853	0.1376
78	2.618	0.0901	0.1893	0.1397
79	2.652	0.0902	0.1877	0.1390
80	2.686	0.0901	0.1765	0.1333
81	2.720	0.0886	0.1654	0.1270
82	2.754	0.0905	0.1594	0.1250
83	2.788	0.0951	0.1582	0.1267
84	2.822	0.0932	0.1491	0.1212
85	2.856	0.0942	0.1430	0.1186
86	2.890	0.0926	0.1396	0.1161
87	2.924	0.0911	0.1492	0.1202
88	2.958	0.0886	0.1577	0.1232
89	2.992	0.0808	0.1548	0.1178
90	3.026	0.0819	0.1515	0.1167
91	3.060	0.0828	0.1503	0.1166
92	3.094	0.0792	0.1472	0.1132
93	3.128	0.0745	0.1380	0.1063
94	3.162	0.0733	0.1264	0.0999
95	3.196	0.0783	0.1225	0.1004
96	3.230	0.0811	0.1179	0.0995
97	3.264	0.0734	0.1006	0.0870
98	3.298	0.0744	0.0962	0.0853
99	3.332	0.0767	0.0975	0.0871
100	3.366	0.0810	0.1035	0.0923
101	3.400	0.0766	0.1100	0.0933
102	3.434	0.0707	0.1161	0.0934
103	3.468	0.0710	0.1249	0.0980
104	3.502	0.0739	0.1270	0.1005
105	3.536	0.0717	0.1206	0.0962
106	3.570	0.0668	0.1169	0.0919
107	3.604	0.0637	0.1123	0.0880
108	3.638	0.0680	0.1099	0.0890
109	3.672	0.0695	0.1021	0.0858
110	3.706	0.0670	0.0886	0.0778
111	3.740	0.0687	0.0842	0.0765
112	3.774	0.0720	0.0858	0.0789
113	3.808	0.0712	0.0864	0.0788
114	3.842	0.0647	0.0801	0.0724
115	3.876	0.0588	0.0867	0.0728
116	3.910	0.0577	0.1012	0.0795
117	3.944	0.0554	0.1089	0.0822
118	3.978	0.0524	0.1020	0.0772
119	4.012	0.0470	0.0930	0.0700
120	4.046	0.0442	0.0948	0.0695
121	4.080	0.0433	0.0955	0.0694
122	4.114	0.0391	0.0838	0.0615
123	4.148	0.0386	0.0721	0.0554
124	4.182	0.0403	0.0672	0.0538
125	4.216	0.0430	0.0656	0.0543
126	4.250	0.0446	0.0644	0.0545
127	4.284	0.0437	0.0622	0.0530
128	4.318	0.0430	0.0635	0.0533
129	4.352	0.0422	0.0762	0.0592
130	4.386	0.0393	0.0880	0.0637
131	4.420	0.0286	0.0837	0.0562
132	4.454	0.0270	0.0793	0.0532
133	4.488	0.0270	0.0789	0.0530
134	4.522	0.0287	0.0859	0.0573
135	4.556	0.0241	0.0799	0.0520
136	4.590	0.0236	0.0709	0.0473
137	4.624	0.0267	0.0664	0.0466
138	4.658	0.0305	0.0662	0.0484
139	4.692	0.0318	0.0624	0.0471
140	4.726	0.0311	0.0562	0.0437
141	4.760	0.0341	0.0602	0.0472
142	4.794	0.0373	0.0676	0.0525
143	4.828	0.0336	0.0736	0.0536
144	4.862	0.0283	0.0791	0.0537
145	4.896	0.0239	0.0822	0.0531
146	4.930	0.0260	0.0842	0.0551
147	4.964	0.0268	0.0842	0.0555
148	4.998	0.0194	0.0781	0.0488
149	5.032	0.0105	0.0688	0.0397
150	5.066	0.0100	0.0642	0.0371
151	5.100	0.0123	0.0601	0.0362
152	5.134	0.0127	0.0513	0.0320
153	5.168	0.0109	0.0434	0.0272
154	5.202	0.0139	0.0443	0.0291
155	5.236	0.0179	0.0515	0.0347
